# Supplementary material for: Electrowetting-on-Dielectric Based Economical Digital Microfluidic Chip on Flexible Substrate by Inkjet Printing
Source: Micromachines (Basel). 2020 Dec 16;11(12):1113. doi: 10.3390/mi11121113 (PMC7765594; doi:10.3390/mi11121113)
Supplement: Supplementary file 1 [file micromachines-11-01113-s001.zip]

Archive with 4 entries (3 files):
- supplementary/
- supplementary/Droplet transport on the hexagon electrode array.mp4
- supplementary/Droplet transport on the square electrode array.mp4
- supplementary/Merging and mixing of two droplets on the square electrode array.mp4
